# Supplementary material for: Effect of film thickness in gelatin hybrid gels for artificial olfaction
Source: Mater Today Bio. 2019 Mar 22;1:100002. doi: 10.1016/j.mtbio.2019.100002 (PMC7061580; doi:10.1016/j.mtbio.2019.100002)
Supplement: Multimedia component 2 [file mmc2.xml]

<?xml version="1.0" encoding="UTF-8" standalone="no"?><data:data><datasets><author>cecilia.roque@fct.unl.pt</author><type>0</type><dataset><value>1</value><reason>Data will be made available on request</reason><comments/></dataset></datasets></data:data>
